# Supplementary material for: Kinetochore-fiber lengths are maintained locally but coordinated globally by poles in the mammalian spindle
Source: eLife. 2023 Jul 3;12:e85208. doi: 10.7554/eLife.85208 (PMC10348741; doi:10.7554/eLife.85208)
Supplement: Figure 1—source code 1. [file elife-85208-fig1-code1.zip]

Archive with 1 entries (1 files):
- 27-11-2022-RA-eLife-85208/D211101_SpindleMajorMinorAxis.py
