# Supplementary material for: Kinetochore-fiber lengths are maintained locally but coordinated globally by poles in the mammalian spindle
Source: eLife. 2023 Jul 3;12:e85208. doi: 10.7554/eLife.85208 (PMC10348741; doi:10.7554/eLife.85208)
Supplement: Figure 4—figure supplement 1—source data 1. [file elife-85208-fig4-figsupp1-data1.xlsx]

## Sheet: 4S1B
Condition	[Photomark position relative to minus-end (µm)] [Time after ablation (min)] Slope
PtK_GFP-tub_ablate_flux	[6.0375	5.97875	5.92	5.86125	5.8025	5.74375	5.685	5.62625	5.5675	5.50875	5.45	5.39125	5.3325	5.27375	5.215	5.15625	5.0975	5.03875	4.98	4.92125	4.838636363636365]	[9.2	9.4	9.6	9.8	10	10.2	10.4	10.6	10.8	11	11.2	11.4	11.6	11.8	12	12.2	12.4	12.6	12.8	13	13.2]	-0.2953
PtK_GFP-tub_ablate_flux	[4.265625	4.18493	4.10424	4.02355	3.94286	3.86217	3.78148	3.70079	3.6201	3.53941	3.45872	3.37803	3.29734	3.21664	3.13595	3.05526	2.97457	2.89388	2.813190789473685]	[3.6	3.8	4	4.2	4.4	4.6	4.8	5	5.2	5.4	5.6	5.8	6	6.2	6.4	6.6	6.8	7	7.2]	-0.403454
PtK_GFP-tub_ablate_flux	[4.4210094193548395	4.28374	4.14647	4.00919	3.87192	3.7346484112903227]	[6.0	6.2	6.4	6.6	6.8	7.0]	-0.686361

## Sheet: 4S1C
Condition	Minus-end Depolymerization Rates (µm/min)
PtK_GFP-tub_ablate_flux	0.2953
PtK_GFP-tub_ablate_flux	0.403454
PtK_GFP-tub_ablate_flux	0.686361
